# Supplementary material for: RNR-R2 Upregulation by a Short Non-Coding Viral Transcript
Source: Biomolecules. 2021 Dec 3;11(12):1822. doi: 10.3390/biom11121822 (PMC8698843; doi:10.3390/biom11121822)
Supplement: Supplementary file 1 [file biomolecules-11-01822-s001.zip]

Archive with 1 entries (1 files):
- biomolecules-1486006-supplementary.pdf
